# Supplementary material for: Polarized SERS Controlled by Anisotropic Growth on Ordered Curvature Substrate
Source: Molecules. 2021 Apr 17;26(8):2338. doi: 10.3390/molecules26082338 (PMC8073224; doi:10.3390/molecules26082338)
Supplement: Supplementary file 1 [file molecules-26-02338-s001.zip]

Archive with 1 entries (1 files):
- molecules-1118039-supplementary.pdf
